# Supplementary material for: A comparison of sequencing platforms and bioinformatics pipelines for compositional analysis of the gut microbiome
Source: BMC Microbiol. 2017 Sep 13;17:194. doi: 10.1186/s12866-017-1101-8 (PMC5598039; doi:10.1186/s12866-017-1101-8)
Supplement: Supplementary file 3 — Relative abundance of taxonomic groups by treatment and bioinformatics pipeline. (XLSX 74 kb) [file 12866_2017_1101_MOESM3_ESM.xlsx]

## Sheet: treat_pipeline_otu_table_L7.txt
Supplementary Table 3: Relative abundance of taxonomic group by treatment and bioinformatics pipeline.
Phylum	Genus_species	Control_GG99.GG99	Control_GG99.DADA2	Control_DADA2.GG99	Control_DADA2.DADA2	Vaccinated_GG99.GG99	Vaccinated_GG99.DADA2	Vaccinated_DADA2.GG99	Vaccinated_DADA2.DADA2	Prebiotics_GG99.GG99	Prebiotics_GG99.DADA2	Prebiotics_DADA2.GG99	Prebiotics_DADA2.DADA2
p__Verrucomicrobia	g_Akkermansia_s_muciniphila	0	0	0	0	2.11923e-06	2.11923e-06	0	0	4.89604e-06	4.89604e-06	0	0
p__TM7	c__TM7-3_s_	0	0	0	0	0	0	1.35699e-06	1.35699e-06	0	0	0	0
p__Tenericutes	c__Mollicutes_Other	2.7385e-06	2.7385e-06	0	0	4.23847e-07	4.23847e-07	0	0	4.08003e-06	4.08003e-06	0	0
p__Tenericutes	o__RF39_s_	0.0543867	0.0543867	0.066975	0.066975	0.000229301	0.000229301	0.000248328	0.000248328	0.0116542	0.0116542	0.0130393	0.0130393
p__Tenericutes	o__ML615J-28_s_	0	0	0	0	8.47693e-07	8.47693e-07	0	0	1.63201e-06	1.63201e-06	8.99109e-07	8.99109e-07
p__Proteobacteria	o__Rickettsiales_Other	0	0	0	0	0	0	9.04657e-07	9.04657e-07	0	0	0	0
p__Proteobacteria	p__Proteobacteria_Other	0.000243727	0.000243727	8.53439e-06	8.53439e-06	6.3577e-05	6.3577e-05	1.80931e-06	1.80931e-06	5.10004e-05	5.10004e-05	6.74332e-06	6.74332e-06
p__Proteobacteria	c__Alphaproteobacteria_Other	2.7385e-06	2.7385e-06	0	0	0	0	9.04657e-07	9.04657e-07	4.08003e-07	4.08003e-07	0	0
p__Proteobacteria	o__Rhizobiales_s_	0	0	0	0	1.69539e-06	1.69539e-06	0	0	0	0	0	0
p__Proteobacteria	g_Trabulsiella_Other	1.91695e-05	1.91695e-05	0	0	2.11923e-06	2.11923e-06	6.3326e-06	6.3326e-06	4.48804e-05	4.48804e-05	0	0
p__Proteobacteria	g_Trabulsiella_s_	0.000106802	0.000106802	6.82751e-05	6.82751e-05	0.000849389	0.000849389	0.000833189	0.000833189	0.00331911	0.00331911	0.0031842	0.0031842
p__Proteobacteria	g_Trabulsiella_s_farmeri	0.000136925	0.000136925	0.000130861	0.000130861	3.34839e-05	3.34839e-05	3.0306e-05	3.0306e-05	0.000405555	0.000405555	9.93516e-05	9.93516e-05
p__Proteobacteria	g_Sutterella_s_	1.0954e-05	1.0954e-05	0	0	5.51001e-06	5.51001e-06	2.71397e-06	2.71397e-06	2.04002e-06	2.04002e-06	0	0
p__Proteobacteria	g_Stenotrophomonas_s_	2.7385e-06	2.7385e-06	0	0	0	0	1.80931e-06	1.80931e-06	8.16006e-07	8.16006e-07	0	0
p__Proteobacteria	g_Stenotrophomonas_s_geniculata	0	0	0	0	8.47693e-06	8.47693e-06	7.23726e-06	7.23726e-06	2.85602e-06	2.85602e-06	1.79822e-06	1.79822e-06
p__Proteobacteria	g_Sphingomonas_s_	2.7385e-06	2.7385e-06	0	0	3.39077e-06	3.39077e-06	2.26164e-06	2.26164e-06	1.63201e-06	1.63201e-06	8.99109e-07	8.99109e-07
p__Proteobacteria	g_Sphingobium_s_yanoikuyae	0	0	0	0	0	0	1.35699e-06	1.35699e-06	0	0	0	0
p__Proteobacteria	g_Serratia_s_	0	0	0	0	0	0	0	0	1.22401e-06	1.22401e-06	0	0
p__Proteobacteria	g_Ralstonia_s_	2.7385e-06	2.7385e-06	0	0	7.62924e-06	7.62924e-06	8.59424e-06	8.59424e-06	8.56807e-06	8.56807e-06	9.44065e-06	9.44065e-06
p__Proteobacteria	g_Pseudomonas_s_veronii	1.6431e-05	1.6431e-05	1.70688e-05	1.70688e-05	2.37354e-05	2.37354e-05	2.39734e-05	2.39734e-05	1.67281e-05	1.67281e-05	1.79822e-05	1.79822e-05
p__Proteobacteria	g_Proteus_s_	0	0	0	0	2.11923e-05	2.11923e-05	2.44257e-05	2.44257e-05	1.55041e-05	1.55041e-05	1.34866e-05	1.34866e-05
p__Proteobacteria	g_Phyllobacterium_s_	0	0	0	0	2.96693e-06	2.96693e-06	1.80931e-06	1.80931e-06	4.08003e-07	4.08003e-07	0	0
p__Proteobacteria	g_Pelomonas_s_	0	0	0	0	1.69539e-06	1.69539e-06	1.35699e-06	1.35699e-06	0	0	0	0
p__Proteobacteria	g_Ochrobactrum_s_	0	0	1.13792e-05	1.13792e-05	0	0	0	0	0	0	2.24777e-06	2.24777e-06
p__Proteobacteria	g_Methylibium_s_	0	0	0	0	0	0	1.13082e-05	1.13082e-05	0	0	4.9451e-06	4.9451e-06
p__Proteobacteria	g_Klebsiella_s_	0	0	0	0	2.11923e-06	2.11923e-06	0	0	5.75285e-05	5.75285e-05	4.72032e-05	4.72032e-05
p__Proteobacteria	g_Enterobacter_Other	0	0	0	0	2.54308e-06	2.54308e-06	0	0	7.75206e-06	7.75206e-06	0	0
p__Proteobacteria	g_Enterobacter_s_ludwigii	0	0	0	0	0	0	0	0	1.22401e-06	1.22401e-06	0	0
p__Proteobacteria	g_Devosia_s_	0	0	1.70688e-05	1.70688e-05	0	0	0	0	0	0	1.34866e-06	1.34866e-06
p__Proteobacteria	g_Desulfovibrio_s_	0	0	0	0	0	0	0	0	8.16006e-07	8.16006e-07	0	0
p__Proteobacteria	g_Delftia_s_	1.36925e-05	1.36925e-05	0	0	1.35631e-05	1.35631e-05	1.40222e-05	1.40222e-05	9.79208e-06	9.79208e-06	1.07893e-05	1.07893e-05
p__Proteobacteria	g_Defluvibacter_s_	5.47701e-06	5.47701e-06	0	0	4.23847e-07	4.23847e-07	0	0	0	0	0	0
p__Proteobacteria	g_Curvibacter_s_	0	0	0	0	0	0	0	0	0	0	1.34866e-06	1.34866e-06
p__Proteobacteria	g_Citrobacter_s_	0	0	0	0	8.05309e-06	8.05309e-06	0	0	2.04002e-06	2.04002e-06	0	0
p__Proteobacteria	g_Campylobacter_s_	0	0	0	0	8.47693e-07	8.47693e-07	9.04657e-07	9.04657e-07	4.08003e-07	4.08003e-07	0	0
p__Proteobacteria	g_Bradyrhizobium_s_	0	0	0	0	0	0	0	0	0	0	4.49555e-06	4.49555e-06
p__Proteobacteria	g_Bilophila_s_	0	0	0	0	3.39077e-06	3.39077e-06	2.71397e-06	2.71397e-06	2.85602e-06	2.85602e-06	1.34866e-06	1.34866e-06
p__Proteobacteria	g_Agrobacterium_s_	0	0	0	0	3.81462e-06	3.81462e-06	6.78493e-06	6.78493e-06	5.71205e-06	5.71205e-06	4.49555e-06	4.49555e-06
p__Proteobacteria	g_Acidovorax_s_	2.7385e-06	2.7385e-06	0	0	4.23847e-07	4.23847e-07	0	0	2.44802e-06	2.44802e-06	1.79822e-06	1.79822e-06
p__Proteobacteria	g_Achromobacter_s_	0	0	0	0	3.39077e-06	3.39077e-06	3.61863e-06	3.61863e-06	1.22401e-06	1.22401e-06	0	0
p__Proteobacteria	f__Caulobacteraceae_s_	2.46465e-05	2.46465e-05	1.70688e-05	1.70688e-05	4.7047e-05	4.7047e-05	4.79468e-05	4.79468e-05	1.79521e-05	1.79521e-05	1.48353e-05	1.48353e-05
p__Proteobacteria	f__Enterobacteriaceae_s_	0.000169787	0.000169787	0.000116637	0.000116637	0.000254732	0.000254732	0.000260089	0.000260089	0.00170219	0.00170219	0.00174202	0.00174202
p__Proteobacteria	f__Beijerinckiaceae_s_	0	0	0	0	0	0	9.04657e-07	9.04657e-07	0	0	0	0
p__Proteobacteria	f__mitochondria_Other	3.8339e-05	3.8339e-05	0.00135128	0.00135128	4.66231e-06	4.66231e-06	0.000291752	0.000291752	2.04002e-06	2.04002e-06	0.000105645	0.000105645
p__Proteobacteria	f__Enterobacteriaceae_Other	8.21551e-06	8.21551e-06	0	0	1.78016e-05	1.78016e-05	2.84967e-05	2.84967e-05	0.0004639	0.0004639	0.000223878	0.000223878
p__Proteobacteria	f__Comamonadaceae_Other	0	0	0	0	0	0	2.71397e-06	2.71397e-06	0	0	0	0
p__Proteobacteria	f__Aurantimonadaceae_Other	0	0	0	0	0	0	0	0	0	0	8.99109e-07	8.99109e-07
p__Proteobacteria	f__Acetobacteraceae_s_	0	0	0	0	0	0	0	0	0	0	3.14688e-06	3.14688e-06
p__Proteobacteria	f__0319-6G20_s_	0	0	0	0	0	0	9.04657e-07	9.04657e-07	0	0	0	0
p__Fusobacteria	g_Fusobacterium_s_	0	0	0	0	2.11923e-06	2.11923e-06	4.97561e-06	4.97561e-06	2.85602e-06	2.85602e-06	0	0
p__Firmicutes	o__Bacillales_Other	0.000123233	0.000123233	0.00236118	0.00236118	9.32463e-06	9.32463e-06	9.58937e-05	9.58937e-05	5.63044e-05	5.63044e-05	0.000112389	0.000112389
p__Firmicutes	o__Clostridiales_Other	0.00989421	0.00989421	0.0100734	0.0100734	0.00979721	0.00979721	0.00976351	0.00976351	0.00842282	0.00842282	0.0105263	0.0105263
p__Firmicutes	p__Firmicutes_Other	0.000613425	0.000613425	0.00328005	0.00328005	0.000311951	0.000311951	0.000480825	0.000480825	0.000243986	0.000243986	0.00235522	0.00235522
p__Firmicutes	c__Bacilli_Other	3.8339e-05	3.8339e-05	0	0	5.08616e-06	5.08616e-06	0	0	2.08082e-05	2.08082e-05	0	0
p__Firmicutes	c__Clostridia_Other	8.21551e-06	8.21551e-06	0	0	2.67023e-05	2.67023e-05	0.000162386	0.000162386	6.52805e-05	6.52805e-05	0	0
p__Firmicutes	o__Lactobacillales_s_	0	0	0	0	0	0	1.35699e-06	1.35699e-06	0	0	0	0
p__Firmicutes	o__Clostridiales_s_	0.135225	0.135225	0.1482	0.1482	0.142262	0.142262	0.147402	0.147402	0.19287	0.19287	0.19823	0.19823
p__Firmicutes	g_Veillonella_s_dispar	1.0954e-05	1.0954e-05	1.70688e-05	1.70688e-05	8.05309e-06	8.05309e-06	4.97561e-06	4.97561e-06	1.22401e-06	1.22401e-06	0	0
p__Firmicutes	g_Turicibacter_s_	0	0	0	0	0.000279739	0.000279739	0.00028949	0.00028949	6.60965e-05	6.60965e-05	6.74332e-05	6.74332e-05
p__Firmicutes	g_Streptococcus_s_	2.7385e-06	2.7385e-06	0	0	5.08616e-06	5.08616e-06	3.61863e-06	3.61863e-06	1.10161e-05	1.10161e-05	4.49555e-06	4.49555e-06
p__Firmicutes	g_Streptococcus_s_alactolyticus	0.000188957	0.000188957	0.000182067	0.000182067	7.71401e-05	7.71401e-05	8.05145e-05	8.05145e-05	0.00099512	0.00099512	0.00108163	0.00108163
p__Firmicutes	g_Streptococcus_s_luteciae	0	0	0	0	0	0	9.04657e-07	9.04657e-07	0	0	0	0
p__Firmicutes	g_Staphylococcus_s_epidermidis	0	0	0	0	0	0	0	0	0	0	2.69733e-06	2.69733e-06
p__Firmicutes	g_Staphylococcus_s_succinus	0	0	0	0	2.96693e-06	2.96693e-06	3.1663e-06	3.1663e-06	1.63201e-06	1.63201e-06	0	0
p__Firmicutes	g_SMB53_s_	0.00156369	0.00156369	0.00150205	0.00150205	0.00201963	0.00201963	0.00205629	0.00205629	0.0019066	0.0019066	0.00197444	0.00197444
p__Firmicutes	g_Ruminococcus_Other	0	0	0	0	3.81462e-06	3.81462e-06	0	0	0.000461452	0.000461452	0.000477427	0.000477427
p__Firmicutes	g_Ruminococcus_s_	0.091644	0.091644	0.0915996	0.0915996	0.0694672	0.0694672	0.0701955	0.0701955	0.0565962	0.0565962	0.0591951	0.0591951
p__Firmicutes	g_Ruminococcus_s_bromii	2.7385e-06	2.7385e-06	0	0	3.81462e-06	3.81462e-06	0	0	7.34406e-06	7.34406e-06	3.59644e-06	3.59644e-06
p__Firmicutes	g_Roseburia_Other	0	0	0.00432978	0.00432978	0	0	0	0	0	0	0	0
p__Firmicutes	g_Roseburia_s_	0.00380926	0.00380926	0.00130007	0.00130007	2.92454e-05	2.92454e-05	4.97561e-06	4.97561e-06	2.44802e-05	2.44802e-05	0	0
p__Firmicutes	g_Roseburia_s_faecis	3.8339e-05	3.8339e-05	0	0	8.47693e-06	8.47693e-06	0	0	4.48804e-06	4.48804e-06	0	0
p__Firmicutes	g_Phascolarctobacterium_s_	2.7385e-06	2.7385e-06	0	0	8.47693e-07	8.47693e-07	0	0	4.48804e-06	4.48804e-06	3.14688e-06	3.14688e-06
p__Firmicutes	g_ph2_s_	0	0	0	0	0	0	0	0	1.22401e-06	1.22401e-06	0	0
p__Firmicutes	g_Peptoniphilus_s_	2.7385e-06	2.7385e-06	0	0	0	0	0	0	3.67203e-06	3.67203e-06	2.69733e-06	2.69733e-06
p__Firmicutes	g_Parvimonas_s_	0	0	0	0	0	0	1.35699e-06	1.35699e-06	0	0	0	0
p__Firmicutes	g_Oscillospira_Other	5.47701e-06	5.47701e-06	0	0	6.3577e-06	6.3577e-06	0	0	8.97607e-06	8.97607e-06	2.24777e-06	2.24777e-06
p__Firmicutes	g_Oscillospira_s_	0.13741	0.13741	0.140354	0.140354	0.0942444	0.0942444	0.0983964	0.0983964	0.104818	0.104818	0.108351	0.108351
p__Firmicutes	g_Megamonas_s_hypermegale	3.56005e-05	3.56005e-05	5.68959e-06	5.68959e-06	4.23847e-07	4.23847e-07	0	0	2.85602e-06	2.85602e-06	0	0
p__Firmicutes	g_Leuconostoc_s_	0	0	0	0	0	0	0	0	0	0	2.24777e-06	2.24777e-06
p__Firmicutes	g_Lactococcus_s_	0	0	0	0	4.23847e-07	4.23847e-07	0	0	4.89604e-06	4.89604e-06	4.9451e-06	4.9451e-06
p__Firmicutes	g_Lactobacillus_Other	4.3816e-05	4.3816e-05	0	0	0.00100452	0.00100452	9.04657e-07	9.04657e-07	8.16006e-07	8.16006e-07	0	0
p__Firmicutes	g_Lactobacillus_s_	0.0121809	0.0121809	0.013123	0.013123	0.0335284	0.0335284	0.0364776	0.0364776	0.0200277	0.0200277	0.0219643	0.0219643
p__Firmicutes	g_Lactobacillus_s_agilis	0	0	0	0	0	0	2.71397e-06	2.71397e-06	0	0	0	0
p__Firmicutes	g_Lactobacillus_s_helveticus	9.03706e-05	9.03706e-05	0.000102413	0.000102413	8.05309e-06	8.05309e-06	0	0	0.00159652	0.00159652	0.00175012	0.00175012
p__Firmicutes	g_Lactobacillus_s_iners	0	0	0	0	1.22916e-05	1.22916e-05	0	0	0	0	0	0
p__Firmicutes	g_Lactobacillus_s_manihotivorans	5.47701e-06	5.47701e-06	0	0	8.09547e-05	8.09547e-05	0	0	0	0	0	0
p__Firmicutes	g_Lactobacillus_s_pontis	0	0	0	0	4.23847e-07	4.23847e-07	0	0	1.22401e-06	1.22401e-06	0	0
p__Firmicutes	g_Lactobacillus_s_reuteri	3.2862e-05	3.2862e-05	7.39647e-05	7.39647e-05	5.08616e-06	5.08616e-06	7.68959e-06	7.68959e-06	0.00305594	0.00305594	0.00299313	0.00299313
p__Firmicutes	g_Lactobacillus_s_salivarius	2.7385e-06	2.7385e-06	0	0	0.00608178	0.00608178	0.00657007	0.00657007	8.16006e-07	8.16006e-07	0	0
p__Firmicutes	g_Lactobacillus_s_zeae	0	0	0	0	8.47693e-07	8.47693e-07	0	0	2.04002e-06	2.04002e-06	0	0
p__Firmicutes	g_Lachnospira_Other	0	0	0	0	4.23847e-07	4.23847e-07	0	0	1.63201e-06	1.63201e-06	0	0
p__Firmicutes	g_Lachnospira_s_	2.7385e-06	2.7385e-06	0.00041534	0.00041534	2.204e-05	2.204e-05	0.000672613	0.000672613	1.79521e-05	1.79521e-05	0.000703103	0.000703103
p__Firmicutes	g_Lachnobacterium_s_	1.36925e-05	1.36925e-05	0	0	1.35631e-05	1.35631e-05	0	0	6.93605e-06	6.93605e-06	0	0
p__Firmicutes	g_Granulicatella_s_	0	0	0	0	4.23847e-07	4.23847e-07	0	0	4.08003e-07	4.08003e-07	0	0
p__Firmicutes	g_Geobacillus_s_	2.7385e-05	2.7385e-05	1.4224e-05	1.4224e-05	7.62924e-06	7.62924e-06	3.61863e-06	3.61863e-06	3.26403e-06	3.26403e-06	0	0
p__Firmicutes	g_Faecalibacterium_s_prausnitzii	0.117621	0.117621	0.120682	0.120682	0.0287232	0.0287232	0.0295995	0.0295995	0.0358198	0.0358198	0.0406096	0.0406096
p__Firmicutes	g_Epulopiscium_s_	0	0	0	0	1.69539e-05	1.69539e-05	1.80931e-05	1.80931e-05	2.20322e-05	2.20322e-05	2.9221e-05	2.9221e-05
p__Firmicutes	g_Enterococcus_s_	0	0	0	0	2.54308e-06	2.54308e-06	1.35699e-06	1.35699e-06	1.50961e-05	1.50961e-05	1.39362e-05	1.39362e-05
p__Firmicutes	g_Enterococcus_s_casseliflavus	0	0	0	0	0	0	0	0	4.48804e-06	4.48804e-06	4.9451e-06	4.9451e-06
p__Firmicutes	g_Dorea_Other	0.000254681	0.000254681	0	0	0.000316613	0.000316613	0.000204	0.000204	0.000153817	0.000153817	3.05697e-05	3.05697e-05
p__Firmicutes	g_Dorea_s_	0.0144456	0.0144456	0.0108785	0.0108785	0.0236133	0.0236133	0.0165331	0.0165331	0.0197082	0.0197082	0.0141061	0.0141061
p__Firmicutes	g_Dorea_s_formicigenerans	0	0	0	0	1.69539e-06	1.69539e-06	2.12594e-05	2.12594e-05	2.85602e-06	2.85602e-06	1.97804e-05	1.97804e-05
p__Firmicutes	g_Dialister_s_	0	0	0	0	4.66231e-06	4.66231e-06	0	0	8.56807e-06	8.56807e-06	6.74332e-06	6.74332e-06
p__Firmicutes	g_Dehalobacterium_s_	0	0	0	0	0	0	0	0	0	0	1.34866e-06	1.34866e-06
p__Firmicutes	g_Coprococcus_Other	6.29856e-05	6.29856e-05	6.25855e-05	6.25855e-05	1.56823e-05	1.56823e-05	3.1663e-06	3.1663e-06	1.38721e-05	1.38721e-05	0	0
p__Firmicutes	g_Coprococcus_s_	0.00119399	0.00119399	0.0021023	0.0021023	0.00208787	0.00208787	0.00224943	0.00224943	0.00284868	0.00284868	0.00366881	0.00366881
p__Firmicutes	g_Coprococcus_s_eutactus	2.7385e-06	2.7385e-06	0	0	8.47693e-07	8.47693e-07	0	0	1.22401e-06	1.22401e-06	0	0
p__Firmicutes	g_Coprobacillus_s_	0.00208948	0.00208948	0.00181214	0.00181214	0.000578974	0.000578974	0.000552746	0.000552746	0.00317019	0.00317019	0.00275037	0.00275037
p__Firmicutes	g_Coprobacillus_s_cateniformis	0	0	0	0	0	0	1.35699e-06	1.35699e-06	0	0	0	0
p__Firmicutes	g_Clostridium_Other	0	0	0	0	3.39077e-06	3.39077e-06	2.26164e-06	2.26164e-06	7.34406e-06	7.34406e-06	8.09198e-06	8.09198e-06
p__Firmicutes	g_Clostridium_s_	0.000298497	0.000298497	0.0002731	0.0002731	6.61201e-05	6.61201e-05	6.10644e-05	6.10644e-05	5.30404e-06	5.30404e-06	5.39465e-06	5.39465e-06
p__Firmicutes	g_Clostridium_s_neonatale	0.000106802	0.000106802	0.000125171	0.000125171	1.31392e-05	1.31392e-05	0	0	0	0	0	0
p__Firmicutes	g_Clostridium_s_perfringens	5.47701e-06	5.47701e-06	0	0	2.96693e-06	2.96693e-06	2.26164e-06	2.26164e-06	2.85602e-06	2.85602e-06	1.79822e-06	1.79822e-06
p__Firmicutes	g_Clostridium_Other	0	0	0	0	4.23847e-07	4.23847e-07	3.0306e-05	3.0306e-05	1.22401e-06	1.22401e-06	0	0
p__Firmicutes	g_Clostridium_s_aminophilum	0	0	0	0	8.47693e-07	8.47693e-07	0	0	0	0	0	0
p__Firmicutes	g_Clostridium_s_citroniae	1.36925e-05	1.36925e-05	0	0	0.000205989	0.000205989	0.000214856	0.000214856	4.08003e-07	4.08003e-07	0	0
p__Firmicutes	g_Clostridium_s_colinum	0	0	0	0	0.000161062	0.000161062	0.000136603	0.000136603	0	0	0	0
p__Firmicutes	g_Clostridium_s_hathewayi	0	0	0	0	8.47693e-07	8.47693e-07	1.35699e-06	1.35699e-06	0	0	0	0
p__Firmicutes	g_Clostridium_s_piliforme	0	0	0	0	6.3577e-06	6.3577e-06	0	0	0	0	0	0
p__Firmicutes	g_Clostridium_s_ruminantium	0	0	0	0	4.23847e-07	4.23847e-07	0	0	4.08003e-07	4.08003e-07	0	0
p__Firmicutes	g_Clostridium_Other	0.000169787	0.000169787	0	0	9.45178e-05	9.45178e-05	0	0	5.83445e-05	5.83445e-05	0	0
p__Firmicutes	g_Clostridium_s_methylpentosum	0.00401738	0.00401738	0.00403108	0.00403108	0.00146566	0.00146566	0.00149992	0.00149992	0.00247821	0.00247821	0.00262315	0.00262315
p__Firmicutes	g_Clostridium_Other	8.21551e-06	8.21551e-06	0	0	1.27154e-06	1.27154e-06	0	0	1.63201e-06	1.63201e-06	0	0
p__Firmicutes	g_Clostridium_s_cocleatum	0.00459521	0.00459521	0.00478779	0.00478779	0.00354166	0.00354166	0.00374302	0.00374302	0.00211713	0.00211713	0.00226216	0.00226216
p__Firmicutes	g_cc_115_s_	0.000780473	0.000780473	0.000779474	0.000779474	0.00358532	0.00358532	0.00371814	0.00371814	0.00395845	0.00395845	0.00420783	0.00420783
p__Firmicutes	g_Candidatus Arthromitus_s_	0.000145141	0.000145141	0	0	0	0	0	0	8.56807e-06	8.56807e-06	0	0
p__Firmicutes	g_Candidatus_Arthromitus	0	0	0.000167843	0.000167843	0	0	0	0	0	0	9.44065e-06	9.44065e-06
p__Firmicutes	g_Butyricicoccus_s_pullicaecorum	0.0151658	0.0151658	0.0136266	0.0136266	0.0344854	0.0344854	0.035458	0.035458	0.0415209	0.0415209	0.0432314	0.0432314
p__Firmicutes	g_Blautia_s_	0.00029302	0.00029302	0.000261721	0.000261721	0.00329668	0.00329668	0.00389953	0.00389953	0.00373201	0.00373201	0.00389179	0.00389179
p__Firmicutes	g_Blautia_s_obeum	0	0	0	0	8.47693e-07	8.47693e-07	9.04657e-07	9.04657e-07	1.22401e-06	1.22401e-06	0	0
p__Firmicutes	g_Blautia_s_producta	0.000391606	0.000391606	0.000423875	0.000423875	0.000334415	0.000334415	0.000255113	0.000255113	0.000107305	0.000107305	9.35074e-05	9.35074e-05
p__Firmicutes	g_Bacillus_s_cereus	0	0	0	0	0	0	1.35699e-06	1.35699e-06	0	0	0	0
p__Firmicutes	g_Anoxybacillus_s_kestanbolensis	8.21551e-06	8.21551e-06	0	0	7.20539e-06	7.20539e-06	2.26164e-06	2.26164e-06	2.04002e-06	2.04002e-06	1.34866e-06	1.34866e-06
p__Firmicutes	g_Anaerotruncus_s_	0.0103543	0.0103543	0.0100194	0.0100194	0.00484372	0.00484372	0.00484263	0.00484263	0.0018454	0.0018454	0.0018643	0.0018643
p__Firmicutes	g_Anaerostipes_s_	0	0	0	0	0	0	0	0	1.22401e-06	1.22401e-06	0	0
p__Firmicutes	g_Anaerofustis_s_	0	0	0	0	0	0	0	0	2.77442e-05	2.77442e-05	3.55148e-05	3.55148e-05
p__Firmicutes	g_Anaerofilum_s_	8.21551e-06	8.21551e-06	0	0	1.22916e-05	1.22916e-05	0	0	4.89604e-06	4.89604e-06	0	0
p__Firmicutes	g_Acidaminococcus_s_	0	0	0	0	1.69539e-06	1.69539e-06	1.80931e-06	1.80931e-06	3.26403e-06	3.26403e-06	0	0
p__Firmicutes	g_02d06_s_	0	0	0	0	8.05309e-06	8.05309e-06	1.04036e-05	1.04036e-05	7.75206e-06	7.75206e-06	5.39465e-06	5.39465e-06
p__Firmicutes	g_[Ruminococcus]_Other	0.00294115	0.00294115	0.0029529	0.0029529	0.00705874	0.00705874	0.00793746	0.00793746	0.00984879	0.00984879	0.00956562	0.00956562
p__Firmicutes	g_[Ruminococcus]_s_	0.0251641	0.0251641	0.0260953	0.0260953	0.0508031	0.0508031	0.0495657	0.0495657	0.0932087	0.0932087	0.0905533	0.0905533
p__Firmicutes	g_[Ruminococcus]_s_gnavus	0.0017143	0.0017143	0.001613	0.001613	0.000367899	0.000367899	0.000239734	0.000239734	0.00198983	0.00198983	0.00199512	0.00199512
p__Firmicutes	g_[Ruminococcus]_s_torques	0.00509362	0.00509362	0.00580907	0.00580907	0.0138178	0.0138178	0.0139566	0.0139566	0.00767862	0.00767862	0.0068121	0.0068121
p__Firmicutes	g_[Eubacterium]_Other	0	0	0	0	0.00013775	0.00013775	0.000436045	0.000436045	1.83601e-05	1.83601e-05	4.76528e-05	4.76528e-05
p__Firmicutes	g_[Eubacterium]_s_	0	0	0	0	0.000271686	0.000271686	0	0	2.52962e-05	2.52962e-05	0	0
p__Firmicutes	g_[Eubacterium]_s_biforme	0	0	0	0	0	0	2.71397e-06	2.71397e-06	0	0	0	0
p__Firmicutes	g_[Eubacterium]_s_dolichum	2.46465e-05	2.46465e-05	0	0	4.36562e-05	4.36562e-05	4.07096e-05	4.07096e-05	1.95842e-05	1.95842e-05	2.29273e-05	2.29273e-05
p__Firmicutes	g_[Clostridium]_s_sordellii	2.7385e-06	2.7385e-06	0	0	4.23847e-07	4.23847e-07	0	0	4.08003e-07	4.08003e-07	0	0
p__Firmicutes	f__Bacillaceae_s_	0.00666552	0.00666552	0.00659708	0.00659708	0.000523027	0.000523027	0.000531034	0.000531034	0.00240151	0.00240151	0.00300258	0.00300258
p__Firmicutes	f__Christensenellaceae_s_	0.000117756	0.000117756	7.96543e-05	7.96543e-05	3.22123e-05	3.22123e-05	3.302e-05	3.302e-05	0.00071319	0.00071319	0.000651854	0.000651854
p__Firmicutes	f__Clostridiaceae_s_	0	0	1.70688e-05	1.70688e-05	0	0	0	0	0	0	0	0
p__Firmicutes	f__Lachnospiraceae_s_	0.106109	0.106109	0.118969	0.118969	0.0979467	0.0979467	0.0897036	0.0897036	0.0433691	0.0433691	0.0470243	0.0470243
p__Firmicutes	f__Peptostreptococcaceae_s_	5.47701e-06	5.47701e-06	0	0	3.81462e-06	3.81462e-06	0	0	2.44802e-06	2.44802e-06	0	0
p__Firmicutes	f__Ruminococcaceae_s_	0.145984	0.145984	0.103053	0.103053	0.179474	0.179474	0.151136	0.151136	0.173728	0.173728	0.152394	0.152394
p__Firmicutes	f__Veillonellaceae_s_	0	0	0	0	4.23847e-07	4.23847e-07	0	0	4.08003e-07	4.08003e-07	0	0
p__Firmicutes	f__Erysipelotrichaceae_s_	0.000917399	0.000917399	0.000953007	0.000953007	0.00216162	0.00216162	0.00185455	0.00185455	0.000683813	0.000683813	0.000710746	0.000710746
p__Firmicutes	f__Gemellaceae_s_	0	0	0	0	0	0	1.80931e-06	1.80931e-06	0	0	0	0
p__Firmicutes	f__Streptococcaceae_s_	0	0	0	0	8.47693e-07	8.47693e-07	1.35699e-06	1.35699e-06	0	0	0	0
p__Firmicutes	f__Ruminococcaceae_Other	0.012515	0.012515	0.0247839	0.0247839	0.00806411	0.00806411	0.0289436	0.0289436	0.0119472	0.0119472	0.0215786	0.0215786
p__Firmicutes	f__Peptostreptococcaceae_Other	2.7385e-06	2.7385e-06	0	0	4.23847e-07	4.23847e-07	0	0	1.63201e-06	1.63201e-06	0	0
p__Firmicutes	f__Lachnospiraceae_Other	0.0565638	0.0565638	0.0434912	0.0434912	0.110022	0.110022	0.116218	0.116218	0.121347	0.121347	0.115508	0.115508
p__Firmicutes	f__Erysipelotrichaceae_Other	0.00673946	0.00673946	0.00403961	0.00403961	0.00251129	0.00251129	0.00216123	0.00216123	0.000823759	0.000823759	0.000524181	0.000524181
p__Firmicutes	f__Clostridiaceae_Other	1.6431e-05	1.6431e-05	0	0	3.81462e-06	3.81462e-06	2.71397e-06	2.71397e-06	6.93605e-06	6.93605e-06	5.84421e-06	5.84421e-06
p__Firmicutes	f__Bacillaceae_Other	0.00647108	0.00647108	0.00446918	0.00446918	0.000241593	0.000241593	9.13704e-05	9.13704e-05	0.00164466	0.00164466	0.000590265	0.000590265
p__Firmicutes	f__[Mogibacteriaceae]_Other	0	0	0	0	0	0	0	0	6.12005e-06	6.12005e-06	1.79822e-05	1.79822e-05
p__Firmicutes	f__[Mogibacteriaceae]_s_	0.000687364	0.000687364	0.000731113	0.000731113	0.000393754	0.000393754	0.000506156	0.000506156	0.000455332	0.000455332	0.000498106	0.000498106
p__Cyanobacteria	o__Streptophyta_s_	0	0	0	0	4.23847e-07	4.23847e-07	0	0	1.63201e-06	1.63201e-06	8.99109e-07	8.99109e-07
p__Bacteroidetes	o__Bacteroidales_Other	0	0	0	0	0.000111048	0.000111048	0	0	1.22401e-06	1.22401e-06	0	0
p__Bacteroidetes	p__Bacteroidetes_Other	0	0	0	0	4.61993e-05	4.61993e-05	0	0	0	0	0	0
p__Bacteroidetes	g_Sphingobacterium_s_	5.47701e-06	5.47701e-06	0	0	0	0	0	0	1.22401e-06	1.22401e-06	1.79822e-06	1.79822e-06
p__Bacteroidetes	g_Prevotella_s_	8.21551e-06	8.21551e-06	0	0	1.69539e-06	1.69539e-06	0	0	4.08003e-07	4.08003e-07	0	0
p__Bacteroidetes	g_Prevotella_s_stercorea	0	0	0	0	0	0	1.35699e-06	1.35699e-06	0	0	0	0
p__Bacteroidetes	g_Pedobacter_s_	0	0	0	0	4.23847e-06	4.23847e-06	6.3326e-06	6.3326e-06	6.93605e-06	6.93605e-06	6.74332e-06	6.74332e-06
p__Bacteroidetes	g_Paraprevotella_s_	0	0	0	0	2.54308e-06	2.54308e-06	1.80931e-06	1.80931e-06	4.08003e-07	4.08003e-07	2.24777e-06	2.24777e-06
p__Bacteroidetes	g_Parabacteroides_s_	5.47701e-06	5.47701e-06	0	0	8.90078e-06	8.90078e-06	4.07096e-06	4.07096e-06	1.10161e-05	1.10161e-05	5.39465e-06	5.39465e-06
p__Bacteroidetes	g_Parabacteroides_s_distasonis	0	0	0	0	1.22916e-05	1.22916e-05	5.42794e-06	5.42794e-06	3.91683e-05	3.91683e-05	3.23679e-05	3.23679e-05
p__Bacteroidetes	g_Odoribacter_s_	0	0	0	0	2.54308e-06	2.54308e-06	1.80931e-06	1.80931e-06	8.16006e-07	8.16006e-07	8.99109e-07	8.99109e-07
p__Bacteroidetes	g_Flavobacterium_s_	1.0954e-05	1.0954e-05	0	0	1.39869e-05	1.39869e-05	1.31175e-05	1.31175e-05	1.10161e-05	1.10161e-05	1.16884e-05	1.16884e-05
p__Bacteroidetes	g_Flavobacterium_s_succinicans	0	0	0	0	0	0	9.04657e-07	9.04657e-07	0	0	0	0
p__Bacteroidetes	g_Chryseobacterium_s_	0	0	0	0	7.62924e-06	7.62924e-06	8.59424e-06	8.59424e-06	8.16006e-06	8.16006e-06	6.29376e-06	6.29376e-06
p__Bacteroidetes	g_Butyricimonas_s_	2.7385e-06	2.7385e-06	0	0	1.27154e-06	1.27154e-06	1.35699e-06	1.35699e-06	2.44802e-06	2.44802e-06	0	0
p__Bacteroidetes	g_Bacteroides_Other	0	0	0	0	1.27154e-06	1.27154e-06	2.26164e-06	2.26164e-06	5.71205e-06	5.71205e-06	0	0
p__Bacteroidetes	g_Bacteroides_s_	0.000345051	0.000345051	0.00034422	0.00034422	0.000225063	0.000225063	0.000265517	0.000265517	0.000193394	0.000193394	0.000233768	0.000233768
p__Bacteroidetes	g_Bacteroides_s_barnesiae	0	0	0	0	0	0	0	0	0	0	8.99109e-07	8.99109e-07
p__Bacteroidetes	g_Bacteroides_s_caccae	0	0	0	0	0	0	0	0	2.04002e-06	2.04002e-06	5.84421e-06	5.84421e-06
p__Bacteroidetes	g_Bacteroides_s_eggerthii	1.36925e-05	1.36925e-05	0	0	8.90078e-06	8.90078e-06	5.88027e-06	5.88027e-06	1.18321e-05	1.18321e-05	0	0
p__Bacteroidetes	g_Bacteroides_s_fragilis	4.65546e-05	4.65546e-05	3.98272e-05	3.98272e-05	8.30739e-05	8.30739e-05	0.000109464	0.000109464	3.99843e-05	3.99843e-05	5.25979e-05	5.25979e-05
p__Bacteroidetes	g_Bacteroides_s_ovatus	1.91695e-05	1.91695e-05	2.8448e-05	2.8448e-05	2.33116e-05	2.33116e-05	7.23726e-06	7.23726e-06	2.36642e-05	2.36642e-05	3.59644e-06	3.59644e-06
p__Bacteroidetes	g_Bacteroides_s_plebeius	0	0	0	0	8.47693e-07	8.47693e-07	0	0	4.08003e-07	4.08003e-07	0	0
p__Bacteroidetes	g_Bacteroides_s_uniformis	2.46465e-05	2.46465e-05	0	0	4.61993e-05	4.61993e-05	1.35699e-05	1.35699e-05	6.69125e-05	6.69125e-05	1.97804e-05	1.97804e-05
p__Bacteroidetes	g_Alistipes_Other	0	0	0	0	1.99208e-05	1.99208e-05	0	0	0	0	0	0
p__Bacteroidetes	g_Alistipes_s_massiliensis	0	0	0	0	5.63716e-05	5.63716e-05	2.71397e-06	2.71397e-06	8.16006e-07	8.16006e-07	0	0
p__Bacteroidetes	f__Rikenellaceae_s_	7.66781e-05	7.66781e-05	5.40511e-05	5.40511e-05	0.0562962	0.0562962	0.0583594	0.0583594	4.56964e-05	4.56964e-05	5.25979e-05	5.25979e-05
p__Bacteroidetes	f__S24-7_s_	0	0	0	0	8.47693e-07	8.47693e-07	9.04657e-07	9.04657e-07	3.26403e-06	3.26403e-06	0	0
p__Bacteroidetes	f__Rikenellaceae_Other	0	0	0	0	3.34839e-05	3.34839e-05	0	0	0	0	0	0
p__Bacteroidetes	f__[Weeksellaceae]_s_	3.56005e-05	3.56005e-05	3.98272e-05	3.98272e-05	2.58546e-05	2.58546e-05	2.8949e-05	2.8949e-05	3.10082e-05	3.10082e-05	3.41661e-05	3.41661e-05
p__Bacteroidetes	f__[Paraprevotellaceae]_s_	2.7385e-06	2.7385e-06	0	0	1.69539e-06	1.69539e-06	0	0	8.16006e-07	8.16006e-07	0	0
p__Bacteroidetes	f__[Barnesiellaceae]_s_	5.47701e-06	5.47701e-06	0	0	5.93385e-06	5.93385e-06	3.1663e-06	3.1663e-06	3.67203e-06	3.67203e-06	2.69733e-06	2.69733e-06
p__Actinobacteria	g_Rothia_s_mucilaginosa	0	0	0	0	0	0	1.35699e-06	1.35699e-06	0	0	0	0
p__Actinobacteria	g_Rhodococcus_s_	0	0	0	0	0	0	0	0	0	0	1.34866e-06	1.34866e-06
p__Actinobacteria	g_Microbacterium_s_	0	0	0	0	2.11923e-06	2.11923e-06	1.80931e-06	1.80931e-06	2.44802e-06	2.44802e-06	2.24777e-06	2.24777e-06
p__Actinobacteria	g_Leucobacter_s_	0	0	0	0	0	0	4.07096e-06	4.07096e-06	0	0	0	0
p__Actinobacteria	g_Eggerthella_s_	0	0	0	0	9.32463e-06	9.32463e-06	7.23726e-06	7.23726e-06	2.85602e-06	2.85602e-06	2.24777e-06	2.24777e-06
p__Actinobacteria	g_Eggerthella_s_lenta	0	0	0	0	4.23847e-07	4.23847e-07	2.71397e-06	2.71397e-06	2.04002e-06	2.04002e-06	2.24777e-06	2.24777e-06
p__Actinobacteria	g_Corynebacterium_s_	0	0	0	0	0	0	9.04657e-07	9.04657e-07	0	0	0	0
p__Actinobacteria	g_Corynebacterium_s_stationis	0	0	0	0	0	0	2.71397e-06	2.71397e-06	0	0	0	0
p__Actinobacteria	g_Collinsella_s_aerofaciens	0	0	0	0	0	0	1.80931e-06	1.80931e-06	1.22401e-06	1.22401e-06	0	0
p__Actinobacteria	g_Collinsella_s_stercoris	0	0	0	0	0	0	0	0	0	0	1.34866e-06	1.34866e-06
p__Actinobacteria	g_Brachybacterium_s_conglomeratum	0	0	0	0	0	0	0	0	0	0	1.34866e-06	1.34866e-06
p__Actinobacteria	g_Adlercreutzia_s_	0	0	0	0	2.96693e-06	2.96693e-06	0	0	8.16006e-07	8.16006e-07	0	0
p__Actinobacteria	g_Actinomyces_s_	0	0	0	0	4.23847e-07	4.23847e-07	0	0	1.22401e-06	1.22401e-06	0	0
p__Actinobacteria	f__Coriobacteriaceae_s_	0.00012871	0.00012871	9.38783e-05	9.38783e-05	0.000113167	0.000113167	9.31797e-05	9.31797e-05	0.000172993	0.000172993	0.000130371	0.000130371
p__Actinobacteria	f__Coriobacteriaceae_Other	1.6431e-05	1.6431e-05	1.70688e-05	1.70688e-05	0	0	9.04657e-07	9.04657e-07	6.12005e-06	6.12005e-06	6.29376e-06	6.29376e-06
p__Actinobacteria	f__AK1AB1_02E_s_	0	0	0	0	0	0	9.04657e-07	9.04657e-07	0	0	0	0
Other	Other	2.7385e-06	2.7385e-06	0	0	4.66231e-06	4.66231e-06	0	0	2.85602e-06	2.85602e-06	0	0
Other	Archaea	8.21551e-06	8.21551e-06	0	0	1.69539e-06	1.69539e-06	0	0	1.63201e-06	1.63201e-06	0	0
Other	Bacteria_Other	0.00125697	0.00125697	4.83615e-05	4.83615e-05	0.000481066	0.000481066	4.20666e-05	4.20666e-05	0.00257776	0.00257776	3.14688e-05	3.14688e-05
Other	Unassigned	0	0	0	0	4.23847e-07	4.23847e-07	1.35699e-05	1.35699e-05	4.08003e-07	4.08003e-07	9.44065e-06	9.44065e-06
